# Supplementary material for: Modeling the integration of bacterial rRNA fragments into the human cancer genome
Source: BMC Bioinformatics. 2016 Mar 21;17:134. doi: 10.1186/s12859-016-0982-0 (PMC4802584; doi:10.1186/s12859-016-0982-0)
Supplement: Additional file 9: Text S2. — Pseudomonas accessions. A list of GenBank accessions used to calculate the Pseudomonas genome %GC. (TXT 672 bytes) [file 12859_2016_982_MOESM9_ESM.txt]

NC_017530.1
NC_018220.1
NC_021237.1
NC_015740.1
NC_010501.1
NZ_AFXJ01000001.1
NC_008027.1
NC_020912.1
NC_018177.1
NC_022738.1
NC_015379.1
NC_021505.1
NC_021506.1
NC_023019.1
NC_021491.1
NC_009439.1
NC_004578.1
NC_020209.1
NC_022806.1
NC_016830.1
NC_011770.1
NC_012660.1
NC_015733.1
NC_018028.1
NC_002947.3
NZ_AAQW01000001.1
NC_005773.3
NC_023076.1
NC_019936.1
NC_020829.1
NC_017549.1
NC_017548.1
NC_004129.6
NC_008463.1
NC_019905.1
NC_023066.1
NC_015556.1
NC_021577.1
NC_009434.1
NC_022808.1
NC_023064.1
NC_017911.1
NC_002516.2
NC_010322.1
NC_023149.1
NC_009656.1
NC_017532.1
NC_007005.1
NC_009512.1
NC_018080.1
NC_017986.1
NC_019670.1
NC_023075.1
NC_007492.2
NC_015410.1
